# Supplementary material for: Cataloguing and Selection of mRNAs Localized to Dendrites in Neurons and Regulated by RNA-Binding Proteins in RNA Granules
Source: Biomolecules. 2020 Jan 22;10(2):167. doi: 10.3390/biom10020167 (PMC7072219; doi:10.3390/biom10020167)
Supplement: Supplementary file 1 [file biomolecules-10-00167-s001.zip]

Archive with 2 entries (2 files):
- SupplementaryTable S1.xlsx
- SupplementaryTable S2a-e.xlsx
