# Supplementary material for: Cataloguing and Selection of mRNAs Localized to Dendrites in Neurons and Regulated by RNA-Binding Proteins in RNA Granules
Source: Biomolecules. 2020 Jan 22;10(2):167. doi: 10.3390/biom10020167 (PMC7072219; doi:10.3390/biom10020167)
Supplement: Supplementary file 1 [file biomolecules-10-00167-s001.zip › SupplementaryTable S1.xlsx]

## Sheet: Table 1
Supplementary Table S1. Dendritic mRNAs and their associated RNA-binding proteins
Entrez Gene ID (mus musculus)	Official symbol	Official full name	General function	Neuronal/brain function, Related neuronal disease	Reference	Associated RNA-binding proteins
						FMRP	RNG105 (Caprin1)	G3BP	CPEB1	Stau1	Stau2
432530	Adcy1	adenylate cyclase 1	Regulated by calcium/calmodulin concentration, Catalyzes the formation of the signaling molecule cAMP in response to G-protein signaling	Adcy1 overexpressed mice show elevated LTP, increased memory for object recognition and slower rates of extinction for contextual memory.	Wang et al., Nat. Neurosci., 2004 [19]	Darnell et al., Cell, 2011 [288]	Nakayama et al., eLife, 2017 [16]		Udagawa et al., Nat. Med., 2013 [332]	Furic et al., RNA, 2008 [359]	Furic et al., RNA, 2008 [359]
				Adcy1 overexpressed mice show increased social recognition memory, and normal fear and spatial memory, but aged mice reduce spatial memory.	Garelick et al., J. Neurosci., 2009 [20]
11838	Arc	activity regulated cytoskeletal-associated protein	Actin binding and regulation of its dynamics	Synaptic plasticity Endocytosis of AMPAR Accumulates at inactive synapses to prevent their enhancement Memory and Cognition Reduced expression in Fragile X Syndrome Aβ generation, Alzheimer’s disease	Korb and Finkbeiner, Trends Neurosci., 2011 (review) [21] Nikolaienko et al., Semin. Cell Dev. Biol., 2018 (review) [22] Newpher et al., Semin. Cell Dev. Biol., 2018 (review) [23] Tzingounis and Nicoll, Neuron, 2006 (review) [24] Shepherd and Bear, Nat. Neurosci., 2011 (review) [25] Okuno et al., Semin. Cell Dev. Biol., 2018 (review) [26]		Nakayama et al., eLife, 2017 [16]
232201	Arhgap25	Rho GTPase activating protein 25	Rho GTPase regulation	UNKNOWN			Nakayama et al., eLife, 2017 [16]
72727	B3gat3	beta-1,3-glucuronyltransferase 3	Catalyzes the formation of the glycosaminoglycan-protein linkage in the biosynthesis of proteoglycans	UNKNOWN			Nakayama et al., eLife, 2017 [16]			Lucas et al., Proc. Natl. Acad. Sci. U.S.A., 2018 [352]; Sugimoto et al., Nature, 2015 [353]
53418	B4galt2	UDP-Gal:betaGlcNAc beta 1,4- galactosyltransferase, polypeptide 2	Biosynthesis of glycoconjugates and saccharide structures in the Golgi apparatus	B4galt2 (-/-) mice show impaired spatial learning/memory and motor coordination/learning.	Yoshihara et al., J. Biol. Chem., 2009 [27]		Nakayama et al., eLife, 2017 [16]			Lucas et al., Proc. Natl. Acad. Sci. U.S.A., 2018 [352]
12297	Cacnb3	calcium channel, voltage-dependent, beta 3 subunit	A regulatory beta subunit of the voltage-dependent calcium channel	Regulation of calcium channel characteristics	Ohta et al., Biochem. Biophys. Res. Commun. , 2010 [28]	Brown et al., Cell, 2001 [289]; Darnell et al., Cell, 2011 [288]	Nakayama et al., eLife, 2017 [16]			Lucas et al., Proc. Natl. Acad. Sci. U.S.A., 2018 [352]	Heraud-Farlow et al., Cell Rep., 2013 [355]
				Cacnb3 acts as a brake on IP3-dependent Ca2+ release.	Belkacemi et al., Cell Rep., 2018 [29]
				L- and N-type Ca2+ channel activity is reduced and the voltage-dependent activation of P/Q-type Ca2+ channels is altered in Cacnb3 (-/-) mice.	Namkung et al., Proc. Natl. Acad. Sci. U S A., 1998 [30]
				Cacnb3 KO mice exhibit enhanced NMDAR-mediated synaptic currents, NMDAR-dependent long term potentiation, and hippocampus-dependent learning and memory tasks.	Jeon et al., J. Biol. Chem., 2008 [31]
				Cacnb3 KO mice show impaired learning ability in the passive avoidance test.	Murakami et al., Brain Res., 2007 [32]
12313	Calm1	calmodulin 1	An EF-hand calcium-binding protein that mediates the control of a large number of enzymes including ion channels, aquaporins, kinases, and phosphatases.	A functional regulator of Cav1.4 L-type Ca2+ channels.	Griessmeier et al., J. Biol. Chem., 2009 [33]	Darnell et al., Cell, 2011 [288]	Nakayama et al., eLife, 2017 [16]		Udagawa et al., Nat. Med., 2013 [332]	Sugimoto et al., Nature, 2015 [353]
				Inactivation of NMDA receptors, which is canceled by the decrease in the affinity for the receptors due to PKC-mediated phosphorylation of the receptors.	Hisatsune et al., J. Biol. Chem., 1997 [34]
12322	Camk2a	calcium/calmodulin-dependent protein kinase II alpha	calcium-dependent protein serine/threonine kinase activity	Involved in: Synaptic plasticity AMPAR transmission LTP in hippocampal CA1 Long-term memory Camk2a dysfunction underlies neuropsychiatric diseases.	Miyamoto and Fukunaga, Neurosci. Res., 1996 (review) [35] Zalcman et al., Front. Mol. Neurosci., 2018 (review) [36] Colbran and Brown, Curr. Opin. Neurobiol., 2004 (review) [37] Fink and Meyer, Curr. Opin. Neurobiol., 2002 (review) [38] Ataei et al., Int. J. Prev. Med. 2015 (review) [39] Lisman et al. Nat. Rev. Neurosci., 2002 (review) [40] Hell, Neuron, 2014 (review) [41] Robison, Trends Neurosc…	Daroles et al., Biol.Psychiatry, 2016 [252]; Dictenberg et al., Dev.Cell, 2008 [253]; Kao et al., PNAS, 2010 [251]; Muddashetty, J. Neurosci., 2007 [254]; Sudhakaran et al., PNAS, 2014 [250]; Darnell et al., Cell, 2011 [288]	Shiina et al., J. Neurosci., 2005 [339]		Udagawa et al., Nat. Med., 2013 [332]	Lucas et al., Proc. Natl. Acad. Sci. U.S.A., 2018 [352]	Heraud-Farlow et al., Cell Rep., 2013 [355]
18555	Cdk16	cyclin-dependent kinase 16	A role in vesicle-mediated transport processes and exocytosis, Cdk16 is also known as Pctaire1	Cdk5-dependent phosphorylation of Pctaire1 at Ser95 regulates dendrite development.	Fu et al., Neuroscience, 2011 [43]	Darnell et al., Cell, 2011 [288]				Lucas et al., Proc. Natl. Acad. Sci. U.S.A., 2018 [352]; Sugimoto et al., Nature, 2015 [353]
382056	Crtc1	CREB regulated transcription coactivator 1	Regulates the expression of specific CREB-activated genes	Overexpressing CRTC1 enhanced both memory consolidation and reconsolidation.	Sekeres et al., J. Neurosci., 2012 [44]	Darnell et al., Cell, 2011 [288]				Lucas et al., Proc. Natl. Acad. Sci. U.S.A., 2018 [352]
				CRTC1 is transported from synapse to nucleus in a late-phase long-term potentiation (L-LTP) stimulation-dependent manner in CA1 neurons.	Ch'ng et al., Cell, 2012 [45]
				Crtc1 overexpression in the hippocampus efficiently reverses Aβ-induced spatial learning and memory deficits.	Parra-Damas et al., J. Neurosci. 2014 [46]
				Crtc1(-/-) mice show depression-related behaviors. Crtc1 acts as an essential coactivator of genes involved in mood regulation.	Breuillaud et al., Biol. Psychiatry, 2012 [47]
				CRTC1 knockdown in the amygdala, but not in the hippocampus, significantly attenuates fear memory.	Nonaka et al., Neuron, 2014 [48]
				A role of CRTC1 in the hippocampus during associative memory.	Parra-Damas et al., Biol. Psychiatry, 2017 [49]
103236	Csnk1g2	casein kinase 1, gamma 2	Serine/threonine-protein kinase.	CK1 suppresses NMDAR activity in the paraventricular nucleus in Wistar–Kyoto rats.	Li et al., J. Physiol., 2015 [50]	Brown et al., Cell, 2001 [289]	Nakayama et al., eLife, 2017 [16]
				CK1 decreases NMDA receptor activity in the striatum through activating protein phosphatase 1 and/or 2A, which dephosphorylate NMDA receptors.	Chergui et al., J. Neurosci., 2005 [51]
				CK1 phosphorylates synaptic vesicle-specific protein SV2.	Gross et al., J. Cell Biol., 1995 [52]
				Mutations in Csnk1g2 gene in simple febrile seizures in Chinese Han population	Yinan et al., Neurosci. Lett., 2004 [53]
13199	Ddn	dendrin	Exact function is not known. Highly expressed in kidney and brain.	Disruption of Kibra/Dendrin interaction impairs LTP and learning and memory.	Ji et al., Cell Rep., 2019 [54]	Darnell et al., Cell, 2011 [288]	Nakayama et al., eLife, 2017 [16]
				Dendrin interacts with synaptic scaffolding proteins.	Kremerskothen et al., J. Neurochem., 2006 [55]
23859	Dlg2	discs large MAGUK scaffold protein 2	Postsynaptic scaffold protein, membrane-associated guanylate kinases (MAGUKs), PSD-93	Mutations are found in neurodevelopmental disorders.	Reggiani et al., Genome Med., 2017 [56]	Darnell et al., Cell, 2011 [288]
				PSD-93 KO mice show hypersocial behavior.	Winkler et al., Behav. Brain Res. 2018 [57]
				PSD-93 enhances the stability of postsynaptic scaffold at neuronal cholinergic synapses.	Parker et al., J. Neurosci., 2004 [58]
				Overexpression of PSD-93 reduces amyloid-β level and attenuates amyloid-β-mediated cognitive dysfunction in APP/PS1 mice.	Yu et al., J. Alzheimers Dis., 2017 [59]
				LTP is impaired in PSD-93 KO mice.	Carlisle et al., J. Physiol., 2008 [60]
13385	Dlg4	discs large MAGUK scaffold protein 4	Postsynaptic scaffold protein, membrane-associated guanylate kinases (MAGUKs), PSD-95	Involved in: Synaptic plasticity AMPAR, NMDAR regulation Spine growth PSD-95 dysfunction underlies neuropsychiatric diseases.	Iasevoli et al., Neurochem. Res., 2013 (review) [61] Coley and Gao, Prog. Neuropsychopharmacol. Biol. Psychiatry, 2018 (review) [62]	Muddashetty, J. Neurosci., 2007 [254]; Darnell et al., Cell, 2011 [288]	Nakayama et al., eLife, 2017 [16]		Udagawa et al., Nat. Med., 2013 [332]	Lucas et al., Proc. Natl. Acad. Sci. U.S.A., 2018 [352]
242667	Dlgap3	DLG associated protein 3	A role in the molecular organization of synapses and neuronal cell signaling, Dlgap3 is also known as Sapap3	Sapap3 KO mice reduces AMPAR-mediated synaptic transmission through incerased mGluR5-driven AMPAR endocytosis.	Wan et al., J. Neurosci., 2011 [63]	Brown et al., Cell, 2001 [289]; Ceolin et al., Front. Mol. Neurosci., 2017 [265]; Darnell et al., Cell, 2011 [288]	Nakayama et al., eLife, 2017 [16]		Udagawa et al., Nat. Med., 2013 [332]
				Sapap3 KO mice increase mGluR5- and endocannabinoids-mediated synaptic depression.	Chen et al., J. Neurosci., 2011 [64]
				Sapap3 KO mice reveal obsessive-compulsive disorder (OCD)-like behaviours and defects in cortico-striatal synapses.	Welch et al., Nature, 2007 [65]
				Neonatal SAPAP3-deficient mice display altered ultrasonic vocalizations (USVs).	Tesdahl et al., Neuroreport, 2017 [66]
18218	Dusp8	dual specificity phosphatase 8	Inactivates their target kinases by dephosphorylation. Negatively regulate members of the mitogen-activated protein (MAP) kinase superfamily SAPK/JNK and p38.	UNKOWN		Darnell et al., Cell, 2011 [288]	Nakayama et al., eLife, 2017 [16]		Udagawa et al., Nat. Med., 2013 [332]		Furic et al., RNA, 2008 [359]
66573	Dzip1	DAZ interacting protein 1	Encodes a zinc finger protein. Interacts with the deleted in azoospermia (DAZ) protein which plays a role in the maintainance of initial germ cell population.	UNKOWN						Lucas et al., Proc. Natl. Acad. Sci. U.S.A., 2018 [352]
13627	Eef1a1	eukaryotic translation elongation factor 1 alpha 1	Enzymatic delivery of aminoacyl tRNAs to the ribosome	Eef1a reduction in the Alzheimer's disease (AD) hippocampus	Beckelman et al., Neurodegener. Dis., 2016 [67]		Nakayama et al., eLife, 2017 [16]
				The induction of protein synthesis-dependent hippocampal LTP increases the expression of eEF1A	Tsokas et al., J. Neurosci., 2005 [68]
55949	Eef1b2	eukaryotic translation elongation factor 1 beta 2	A guanine nucleotide exchange factor involved in the transfer of aminoacylated tRNAs to the ribosome	A deletion of Eef1b2 gene in a family with non-syndromic intellectual disability	Najmabadi et al., Nature, 2011 [69]		Nakayama et al., eLife, 2017 [16]
13629	Eef2	eukaryotic translation elongation factor 2	Catalyzes the GTP-dependent ribosomal translocation step during translation elongation	eEF2 phosphorylation in dendrites may implement proteomic changes to facilitate activity-dependent plastic changes at the synapse.	Heise et al., Front. Cell Neurosci., 2014 (Review) [70]	Darnell et al., Cell, 2011 [288]	Nakayama et al., eLife, 2017 [16]			Sugimoto et al., Nature, 2015 [353]
				oxytocin-induced eEF2 activation supports anxiolytic effect.	Martinetz et al., Biol. Psychiatry, 2019 [71]
				Levels of phospho-eEF2K are significantly increased, and total eEF2 significantly decreases in AD.	Li et al., FEBS J., 2005 [72]
				Calcium elevation decreases total eEF2 and increases eEF2 kinase (eEF2K), which may inhibit translation and neurite growth arrest, in growth cones.	Iizuka et al., Biochem. Biophys. Res. Commun., 2007 [73]
				Miniature synaptic transmission promote eEF2 phosphorylation to ihibit translation, acting as a sensor coupling miniature synaptic event to local translational suppression.	Sutton et al., Neuron, 2007 [74]
				mGluR stimulation enhances eEF2 phosphorylation, which inhibits general translation but simultaneously increases Arc translation that is critical for LTD.	Park et al., Neuron, 2008 [75]
				Increased level of unphosphorylated active eEF2, induced by chronic BDNF stimulation, enhances total rate of translation in neurons.	Takei et al., J. Biol. Chem., 2009 [76]
				eEF2K enhances dendritic spine stability and synaptic structure through increasing activity-dependent dendritic BDNF synthesis.	Verpelli et al., J. Neurosci., 2010 [77]
				eEF2/eEF2K controls synaptic plasticity by decoding neuronal activity patterns.	McCamphill et al., J. Neurosci., 2015 [78]
66085	Eif3f	eukaryotic translation initiation factor 3, subunit F	Initiation of protein synthesis	Associated with intellectual developmental disorder	Martin et al., Science, 2018 [79]		Nakayama et al., eLife, 2017 [16]
214931	Fbxl16	F-box and leucine-rich repeat protein 16	Substrate-recognition component of the SCF (SKP1-CUL1-F-box protein)-type E3 ubiquitin ligase complex	Fbxl16 interacts amyloid precursor protein (APP) cytosolic region which facilitates transmitter release.	Del Prete et al., J. Biol. Chem., 2016 [80]	Darnell et al., Cell, 2011 [288]	Nakayama et al., eLife, 2017 [16]		Udagawa et al., Nat. Med., 2013 [332]	Furic et al., RNA, 2008 [359]; Sugimoto et al., Nature, 2015 [353]
				Fbxl16 gene is differentially hydroxymethylated in Alzheimer's disease entorhinal cortex.	Smith et al., Clin. Epigenetics, 2019 [81]
14561	Gdf11	growth differentiation factor 11	A secreted ligand of the TGF-beta superfamily receptors. Activates SMAD family transcription factors. Plays a role in development.	Regulates the genesis of olfactory receptor neurons through inhibiting proliferation of progenitor cells.	Gokoffski et al., Development, 2011 [82]		Nakayama et al., eLife, 2017 [16]			Lucas et al., Proc. Natl. Acad. Sci. U.S.A., 2018 [352]	Heraud-Farlow et al., Cell Rep., 2013 [355]
				A negative regulator of synapse formation and synaptic transmission.	Augustin et al., Development, 2017 [83]
				Involved in neuronal differentiation through decreasing proliferation of progenitor cells in the developing spinal cord	Shi and Liu, J. Neurosci., 2011 [84]
14670	Gnl1	guanine nucleotide binding protein-like 1	GTP binding	UNKOWN			Nakayama et al., eLife, 2017 [16]			Sugimoto et al., Nature, 2015 [353]
606496	Gsk3a	glycogen synthase kinase 3 alpha	A multifunctional Ser/Thr protein kinase, such as regulation of glycogen synthase and JUN, and roles in the WNT and PI3K signaling pathways.	Facilitates APP processing to produce Aβ peptides.	Phiel et al., Nature, 2003 [85]		Nakayama et al., eLife, 2017 [16]			Sugimoto et al., Nature, 2015 [353]
26557	Homer2	homer scaffolding protein 2	Postsynaptic density scaffolding protein	Interacts with APP and inhibits Aβ production	Parisiadou et al., Neurobiol. Dis., 2008 [86]		Nakayama et al., eLife, 2017 [16]
				Enhancement of the cell surface expression of NMDA receptors and NMDA receptor current density	Smothers et al., Synapse, 2016 [87]
				Homer2 interacts with the dendritic spine actin regulators Cdc42 and Drebrin.	Shiraishi-Yamaguchi et al., BMC Neurosci., 2009 [88]
				Deletion of Homer2 leads to increased number of long and thin dendritic spines in the nucleus accumbens	McGuier et al., Front. Pharmacol., 2015 [89]
170638	Hpcal4	hippocalcin-like 4	A member of the neuronal calcium sensor family	Hpcal4 mRNA expression is induced by fear conditioning in lateral amygdala	Lamprecht et al., Genes Brain Behav., 2009 [90]						Heraud-Farlow et al., Cell Rep., 2013 [355]
				Slows the rate of inactivation of Cav2.1 calcium channels	Few et al., J. Neurosci., 2005 [91]
16498	Kcnab2	potassium voltage-gated channel, shaker-related subfamily, beta member 2	Promotes KCNA4 channel closure	Interacting with ProSAP2/Shank3	Proepper et al., Neuroscience., 2014 [92]						Heraud-Farlow et al., Cell Rep., 2013 [355]
				Deletion of Kcnab2 in mice leads to amygdala hyperexcitability and deficits in associative learning and memory.	Perkowski and Murphy, J. Neurosci., 2011 [93]
16581	Kifc2	kinesin family member C2	microtubule motor activity	Accumulates with the anterograde and retrograde component of transported organelles in the axon	Hanlon et al., Neuron, 1997 [94]	Darnell et al., Cell, 2011 [288]	Nakayama et al., eLife, 2017 [16]			Lucas et al., Proc. Natl. Acad. Sci. U.S.A., 2018 [352]
				The motor for the transport of multivesicular body-like organelles in dendrites	Saito et al., Neuron, 1997 [95]
245683	Klhl34	kelch-like 34	UNKNOWN	UNKNOWN
56716	Mlst8	MTOR associated protein, LST8 homolog	A subunit of mTORC1 and 2 which regulate cell growth and survival	Mlst8 transcript is downregulated in the Ts65Dn Mouse Model of Down Syndrome	Kelley et al., Dev. Neurobiol., 2019 [96]						Heraud-Farlow et al., Cell Rep., 2013 [355]
14299	Ncs1	neuronal calcium sensor 1	G protein-coupled receptor phosphorylation in a calcium-dependent manner and can substitute for calmodulin	Involved in: Short- and long-term synaptic plasticities Learning and memory Dopaminergic signaling Axonal regeneration Ncs1 dysfunction underlies: Schizophrenia Bipolar disorders Parkinson’s disease Fragile X syndrome	Bandura and Feng, Mol. Neurobiol., 2019 (review) [97] Nakamura et al., Front. Mol. Neurosci., 2019 (review) [98] Dason et al. Mol. Neurobiol., 2012 (review) [99]	Darnell et al., Cell, 2011 [288]	Nakayama et al., eLife, 2017 [16]			Lucas et al., Proc. Natl. Acad. Sci. U.S.A., 2018 [352]; Sugimoto et al., Nature, 2015 [353]
68077	Nop53	NOP53 ribosome biogenesis factor	Integration of the 5S RNP into the ribosomal large subunit during ribosome biogenesis, Regulates p53 activation in response to stress, Nop53 is also known as Gltscr2	A candidate for contributing to differences in tame and aggressive behavior.	Heyne et al., Genetics, 2014 [100]
59050	Nsa2	NSA2 ribosome biogenesis homolog	Involved in the biogenesis of the 60S ribosomal subunit	UNKNOWN
18221	Nudc	nudC nuclear distribution protein	Involved in spindle formation and microtubule organization during M phase	Required for anterograde transport of dynein and dynactin by kinesin-1 in dorsal root ganglia neuron	Yamada et al., EMBO J., 2010 [101]					Sugimoto et al., Nature, 2015 [353]
				Required for neuronal migration during neocorticogenesis	Cappello et al., Dev. Biol., 2011 [102]
				Associates with Lis1 and the dynein motor during neuronal migration	Aumais et al., J. Neurosci., 2001 [103]
245469	Pdzd4	PDZ domain containing 4	UNKNOWN	UNKNOWN			Nakayama et al., eLife, 2017 [16]			Lucas et al., Proc. Natl. Acad. Sci. U.S.A., 2018 [352]
18807	Pld3	phospholipase D family, member 3	Catalyzes the hydrolysis of membrane phospholipids	Several variants in Pld3 increase risk for Alzheimer's disease. Lower expression in neurons from Alzheimer's disease brains. Decreases intracellular APP and extracellular Aβ.	Cruchaga et al., Nature, 2014 [104]	Darnell et al., Cell, 2011 [288]				Lucas et al., Proc. Natl. Acad. Sci. U.S.A., 2018 [352]; Sugimoto et al., Nature, 2015 [353]
				Related to Alzheimer's disease	Wang et al., Mol. Neurobiol., 2015 (review) [105]
				Modestly reduced expression of PLD3, but accumulation of PLD3 on neuritic plaques in AD brains	Satoh et al., Alzheimers Res. Ther., 2014 [106]
				Arguments against the increased risc of the PLD3 variants for AD.	Lambert et al., Nature, 2015 [107] van der Lee et al., Nature, 2015 [108] Heilmann et al., Nature, 2015 [109]
				Not involved in APP metabolism. May be involved in the pathophysiology of AD by exacerbating the known impairments of endosomal–lysosomal systems.	Fazzari et al., Nature, 2017 [110]
				PLD3 variant V232M is associated with AD risk with a modest to moderate effect size.	Zhang et al., Mol. Neurobiol., 2016 [111]
69582	Plekhm2	pleckstrin homology domain containing, family M (with RUN domain) member 2	Binds to kinesin, and plays roles in the maintenance of the Golgi apparatus organization, membrane tubulation, and lysosomes movement and localization.	UNKNOWN						Sugimoto et al., Nature, 2015 [353]
28015	Polr2m	polymerase (RNA) II (DNA directed) polypeptide M	Catalyzes transcription	Gcom1(aka Polr2m) interacts with the NR1 subunit of the NMDA receptor	Roginski et al., Gene, 2018 [112]
				GRINL1A (aka Polr2m) colocalizes with NMDA receptor NR1 subunit, and anti-Gcom1 antibodies specifically inhibited NMDA excitotoxicity	Roginski et al., Neuroreport, 2008 [113]
76787	Ppfia3	protein tyrosine phosphatase, receptor type, f polypeptide (PTPRF), interacting protein (liprin), alpha 3	A member of the LAR protein-tyrosine phosphatase-interacting protein (liprin) family.	Colocalized with the active-zone proteins at hippocampal nerve terminals. PPFIA3 KO mice show reduced synaptic vesicle tethering and docking, and impairment of synaptic vesicle exocytosis.	Wong et al., Proc. Natl. Acad. Sci. U S A., 2018 [114]	Darnell et al., Cell, 2011 [288]				Lucas et al., Proc. Natl. Acad. Sci. U.S.A., 2018 [352]
73062	Ppp1r16a	protein phosphatase 1, regulatory subunit 16A	Inhibits protein phosphatase 1 activity toward phosphorylase, myosin light chain and myosin substrates.	UNKNOWN			Nakayama et al., eLife, 2017 [16]
72461	Prcp	prolylcarboxypeptidase (angiotensinase C)	A member of the peptidase S28 family of serine exopeptidases, and cleaves C-terminal amino acids linked to proline.	PRCP in Agouti-related Peptide neurons modulates α-melanocyte stimulating hormone (α-MSH) degradation and is involved in metabolic control in mice.	Bruschetta et al., Mol. Metab., 2018 [115]
73728	Psd	pleckstrin and Sec7 domain containing	Guanine nucleotide exchange factor for ADP-ribosylation factor 6, which regulates actin cytoskeleton reorganization and membrane traffic. Psd is also known as EFA6A.	Involved in the regulation of neuronal dendritic development.	Sakagami et al., Meth. Enzymol., 2005 [116]	Darnell et al., Cell, 2011 [288]	Nakayama et al., eLife, 2017 [16]			Lucas et al., Proc. Natl. Acad. Sci. U.S.A., 2018 [352]
				Enhances spine development and maintenance.	Choi et al., J. Neurosci., 2006 [117]
				Interacts with sorting nexin-1 and induces neurite outgrowth.	Fukaya et al., J. Neurochem., 2014 [118]
				A long isoform promotes neurite extension and a short isoform induces dendrite branching.	Sironi et al., J. Cell Sci., 2009 [119]
				Spine formation and stabilization	Sakagami, Tohoku J. Exp. Med., 2008 (review) [120]
234353	Psd3	pleckstrin and Sec7 domain containing 3	Guanine nucleotide exchange factor for ADP-ribosylation factor 6, which regulates actin cytoskeleton reorganization and membrane traffic.	UNKNOWN						Lucas et al., Proc. Natl. Acad. Sci. U.S.A., 2018 [352]; Sugimoto et al., Nature, 2015 [353]
19186	Psme1	proteasome (prosome, macropain) activator subunit 1 (PA28 alpha)	Implicated in immunoproteasome assembly and antigen processing.	UNKNOWN							Heraud-Farlow et al., Cell Rep., 2013 [355]
80913	Pum2	pumilio RNA-binding family member 2	A translational repressor	Knockout of Pum2 up-regulates multiple proteins associated with excitatory synaptic function and increases spine and synapse density.	Dong et al., Oncotarget., 2018 [121]	Brown et al., Cell, 2001 [289]; Darnell et al., Cell, 2011 [288]	Nakayama et al., eLife, 2017 [16]			Furic et al., RNA, 2008 [359]; Sugimoto et al., Nature, 2015 [353]
				Pum2-deficient mice show little changes in spatial and object memory test, but impairment in nesting behavior.	Siemen et al., PLoS One, 2011 [122]
				Pum2 knockdown enhances dendrite formation, increases miniature excitatory postsynaptic current (mEPSC) frequency and increases eIF4E translation.	Vessey et al., Proc. Natl. Acad. Sci. U S A., 2010 [123]
				Binds to AChE mRNA and down-regulates AChE expression translationally at the neuromuscular synapse	Marrero et al., J. Biol. Chem., 2011 [124]
				Plays a role in the regulation of excitability, Pumilio2-deficient mice show a predisposition for epilepsy.	Follwaczny et al., Dis. Model. Mech., 2017 [125]
				Involved in neurogenesis. RNA-dependent interaction with FMRP and bind to one another's mRNA.	Zhang et al., Genes Dev., 2017 [126]
				Pum2 expression is decreased in patients with temporal lobe epilepsy and a rodent model of epilepsy	Wu et al., Epilepsy Behav., 2015 [127]
				Pum2 down-regulates sodium current and action potential firing, forming part of a homeostatic membrane excitability.	Driscoll et al., J. Neurosci., 2013 [128]
				Induces stress granule formation in mammalian neurons.	Vessey et al., J. Neurosci., 2006 [129]
268451	Rab11fip4	RAB11 family interacting protein 4 (class II)	A regulator of endocytic traffic by participating in membrane delivery	Involved in zebrafish retinal development	Muto et al., Dev. Biol., 2006 [130]		Nakayama et al., eLife, 2017 [16]
104886	Rab15	RAB15, member RAS oncogene family	Early endocytic trafficking	Rab15 expression correlates with RA-induced differentiation of neuroblastoma cells.	Nishimura et al., Oncol. Rep., 2011 [131]						Furic et al., RNA, 2008 [359]; Heraud-Farlow et al., Cell Rep., 2013 [355]
70727	Rasgef1a	RasGEF domain family, member 1A	A guanine nucleotide exchange factor	UNKNOWN			Nakayama et al., eLife, 2017 [16]				Heraud-Farlow et al., Cell Rep., 2013 [355]
24105	Rbck1	RanBP-type and C3HC4-type zinc finger containing 1	E3 ubiquitin-protein ligase	UNKNOWN			Nakayama et al., eLife, 2017 [16]				Furic et al., RNA, 2008 [359]; Heraud-Farlow et al., Cell Rep., 2013 [355]
70335	Reep6	receptor accessory protein 6	Involved in the transport of receptors from the endoplasmic reticulum (ER) to the cell surface	Knockdown of Reep6 results in death of retinal cells.	Hao et al., Hum. Mol. Genet., 2014 [132]
				Reep6 KO mice exhibit progressive photoreceptor degeneration.	Agrawal et al., Hum. Mol. Genet., 2017 [133]
				Reep6 KO mice show progressive retinal degeneration and rod photoreceptor dysfunction. Involved in trafficking of a subset of clathrin-coated vesicles.	Veleri et al., Hum. Mol. Genet., 2017 [134]
				Mutations in REEP6 cause retinal dystrophy (retinitis pigmentosa).	Arno et al., Am. J. Hum. Genet., 2016 [135]
50849	Rnf10	ring finger protein 10	Members of this family contain protein motifs similar to zinc finger domains and are involved in many processes that include transcriptional regulation, DNA repair and signal transduction.	Associates with the GluN2A subunit of NMDARs. Translocates from dendrites and spines to the nucleus upon LTP stimulation. RNF10 knockdown prevents the maintenance of LTP and structural plsticity of spines.	Dinamarca et al., eLife, 2016 [136]		Nakayama et al., eLife, 2017 [16]			Sugimoto et al., Nature, 2015 [353]	Heraud-Farlow et al., Cell Rep., 2013 [355]
				RNF10 Ser 31 phosphorylation by PKC, a key step for RNF10 detachment from NMDA receptor and its subsequent trafficking to the nucleus, plays a role both in synaptonuclear signaling and in neuronal morphology.	Carrano et al., Mol. Neurobiol., 2019 [137]
				Downregulated in bloodsamples of carriers of the fmr1 premutation and in FragileX associated Tremor/Ataxia syndrome (FXTAS) mouse brain	Mateu-Huertas et al., Neurobiol. Dis., 2014 [138]
				Synapse-to-nucleus protein messengers play roles in neurodevelopmental disorders and neurodegenerative diseases.	Marcello et al., Curr. Opin. Neurobiol., 2018 (review) [139]
				Regulates retinoic acid-induced cell cycle arrest and neuronal differentiation	Malik et al., J. Cell Biochem., 2013 [140]
				Emhances myelin-associated glycoprotein (MAG) transcription and is involved in myelin formation in Schwann cells	Hoshikawa et al., PLoS One, 2008 [141]
110954	Rpl10	ribosomal protein L10	Large ribosomal subunit, Protein synthesis	RPL10 mutaion in patients with autism spectrum disorder (ASD)	Klauck et al., Mol. Psychiatry., 2006 [142]		Nakayama et al., eLife, 2017 [16]
				RPL10 has no major effect on the susceptibility to ASD.	Gong et al., BMC Med. Genet., 2009 [143]
				ASD-specific mutation in RPL10 (H213Q) causes protein expression profile reminiscent of oxidative stress response.	Chiocchetti et al., Mol. Autism, 2014 [144]
				RPL10 mutation (A64V), which results in an increase in the actively translating ribosome populationin, in a family with X-linked intellectual disability, cerebellar hypoplasia, and spondylo-epiphyseal dysplasia (SED).	Zanni et al., Hum. Mutat., 2015 [145]
				Increased expression in X-linked mental retardation	Vandewalle et al., Am. J. Hum. Genet., 2009 [146]
				RPL10 dysfunction caused by K78E mutation disrupts neurodevelopment and causes X-linked microcephaly in human X-linked microcephaly.	Brooks et al., Genetics, 2014 [147]
22121	Rpl13a	ribosomal protein L13A	component of large ribosomal subunit	Rpl13a copy number is significantly reduced in hippocampus and bone marrow in rats with a high excitability threshold and stress.	Kalendar et al., Mol. Cell Probes., 2017 [148]	Miyashiro et al., Neuron, 2003 [258]	Nakayama et al., eLife, 2017 [16]			Lucas et al., Proc. Natl. Acad. Sci. U.S.A., 2018 [352]; Sugimoto et al., Nature, 2015 [353]
319195	Rpl17	ribosomal protein L17	Large ribosomal subunit, Protein synthesis	UNKNOWN			Nakayama et al., eLife, 2017 [16]			de Lucas et al., Nucleic Acids Res., 2014 [358]
19933	Rpl21	ribosomal protein L21	Large ribosomal subunit, Protein synthesis	UNKNOWN			Nakayama et al., eLife, 2017 [16]			de Lucas et al., Nucleic Acids Res., 2014 [358]
114641	Rpl31	ribosomal protein L31	Large ribosomal subunit, Protein synthesis	UNKNOWN		Zhang et al., RNA Biol., 2014 [297]; Darnell et al., Cell, 2011 [288]	Nakayama et al., eLife, 2017 [16]
19982	Rpl36a	ribosomal protein L36A	Large ribosomal subunit, Protein synthesis	UNKNOWN			Nakayama et al., eLife, 2017 [16]
67891	Rpl4	ribosomal protein L4	Large ribosomal subunit, Protein synthesis	UNKNOWN			Nakayama et al., eLife, 2017 [16]
56040	Rplp1	ribosomal protein, large, P1	A phosphoprotein component of the ribosomal large subunit. Plays an important role in the elongation step of protein synthesis.	Involved in embryonic and brain development and in proper cell proliferation.	Perucho et al., PLoS One, 2014 [149]		Nakayama et al., eLife, 2017 [16]		Yin et al., Oncotarget., 2014 [329]	de Lucas et al., Nucleic Acids Res., 2014 [358]; Sugimoto et al., Nature, 2015 [353]
20055	Rps16	ribosomal protein S16	Small ribosomal subunit, Protein synthesis	Prs16 protein synthesis is decreased in pathological tau transgenic mice	Evans et al., EMBO J., 2019 [150]		Nakayama et al., eLife, 2017 [16]			Sugimoto et al., Nature, 2015 [353]
16898	Rps2	ribosomal protein S2	Small ribosomal subunit, Protein synthesis	Rps2 protein stability is reduced in PRMT3-defective neurons, of which spines are deformed.	Miyata et al., Brain Res., 2010 [151]		Nakayama et al., eLife, 2017 [16]			de Lucas et al., Nucleic Acids Res., 2014 [358]
67427	Rps20	ribosomal protein S20	Small ribosomal subunit, Protein synthesis	UNKNOWN			Nakayama et al., eLife, 2017 [16]		Yin et al., Oncotarget., 2014 [329]
75617	Rps25	ribosomal protein S25	Small ribosomal subunit, Protein synthesis	UNKNOWN
20091	Rps3a	ribosomal protein S3A1	Small ribosomal subunit, Protein synthesis	SNP variants in the RPS3A homologue are associated with late-onset Alzheimer disease.	Grupe et al., Am. J. Hum. Genet., 2006 [152]
				Potential link with Huntington's disease	Kalathur et al., F1000Res., 2015 [153]
				A suppressor of αSyn toxicity in yeast	De Graeve et al., Biochem. J., 2013 [154]
20115	Rps7	ribosomal protein S7	Small ribosomal subunit, Protein synthesis	Rps7 mutants show malformations of the developing central nervous system and deficits in working memory.	Watkins-Chow et al., PLoS Genet., 2013 [155]	Brown et al., Cell, 2001 [289]	Nakayama et al., eLife, 2017 [16]
243961	Shank1	SH3 and multiple ankyrin repeat domains 1	A scaffold protein required for the development and function of neuronal synapses.	Core component of the postsynaptic density of excitatory glutamatergic synapses. Regulates spine morphology and neurotransmission. Mutations in ASD. SHANK1 dysregulation underlies neuropsychiatric disorders.	Gong and Wang, Sci. China Life Sci., 2015 (review) [156] Monteiro and Feng, Nat. Rev. Neurosci., 2017 (review) [157] Guilmatre et al., Dev. Neurobiol., 2014 (review) [158] Sungur et al., Behav. Brain Res., 2018 (review) [159] Jiang and Ehlers, Neuron, 2013 (review) [160]	Zhang et al., RNA Biol., 2014 [297]; Darnell et al., Cell, 2011 [288]
217692	Sipa1l1	signal-induced proliferation-associated 1 like 1	Stimulates the GTPase activity of RAP, Sipa1l1 is also known as spine-associated RapGAP (SPAR).	Serum-induced kinase (Snk)-SPAR pathway is induced by glutamate, which leads to a loss of mature dendritic spines in glutamate-induced excitotoxicity	Wu et al., Brain Res., 2007 [161]	Ceolin et al., Front. Mol. Neurosci., 2017 [265]; Darnell et al., Cell, 2011 [288]	Nakayama et al., eLife, 2017 [16]			Lucas et al., Proc. Natl. Acad. Sci. U.S.A., 2018 [352]; Sugimoto et al., Nature, 2015 [353]
				Degradation of SPAR by binding to Snk causes loss of mature dendritic spines.	Pak and Sheng, Science, 2003 [162]
				Involved in spine morphogenesis	Meyer and Brose, Science, 2003 (review) [163]
				Collaborats with PSD-Zip70 to enhance spine maturation.	Maruoka et al., J. Neurosci., 2005 [164]
				Contributes to enhancement of synaptic plasticity and spatial learning and memory in postnatally hypoxia-exposed mice.	Lu et al., Neuroscience, 2009 [165]
				Involved in homeostatic synaptic plasticity through being phosphorylated by Snk (Plk2) during elevated activity.	Seeburg et al., Neuron, 2008 [166]
				Interactes with PDLIM5 and causes spine shrinkage.	Herrick et al., Mol. Cell Neurosci., 2010 [167]
				SPAR expression is decreased following excitotoxicity induced by glutamate.	Sui et al., J. Clin. Neurosci., 2010 [168]
				LTP triggers degradation of SPAR	Chen et al., Synapse, 2012 [169]
				Participates in homeostatic synaptic response in hyperactive neurons	Mihalas et al., J. Neurosci., 2013 [170]
				Associated with specific E3 ubiquitin ligase, beta-TRCP, to be degraded upon Snk (plk2) binding.	Ang et al., J. Biol. Chem., 2008 [171]
				SPAR expression is decreased in Aβ-treated rats.	Gong et al., IUBMB Life, 2010 [172]
				Expression of SNK and SPAR is altered by Aβ treatment	Sui et al., Neuropeptides, 2017 [173]
20743	Sptbn2	spectrin beta, non-erythrocytic 2	A spectrin subunit, component of a cell's membrane-cytoskeleton	A mutation in spinocerebellar ataxia	Al-Muhaizea et al., Cerebellum, 2018 [174]	Brown et al., Cell, 2001 [289]; Darnell et al., Cell, 2011 [288]
				Mutations may be associated with infantile-onset cerebellar ataxia	Mizuno et al., Brain. Dev., 2019 [175]
				Mutations in spinocerebellar ataxia	Durr, Lancet Neurol., 2010 (review) [176]
				A mutation in a patient with ataxic cerebral palsy	Parolin Schnekenberg et al., Brain, 2015 [177]
				A mutation in infantile-onset spinocerebellar ataxia	Jacob et al., J. Child Neurol., 2013 [178]
				Mutations that lose the ability to stabilize EAAT4 at the plasma membrane are found in spinocerebellar ataxia type 5	Ikeda et al., Nat. Genet., 2006 [179]
				A mutation in recessive ataxia disorder	Németh et al., Brain, 2013 [180]
				SPTBN2 mutation causes mislocalization and dysfunction of mGluR1α at dendritic spines in Purkinje cells	Armbrust et al., J. Neurosci., 2014 [181]
				Loss of Sptbn2 leads to Purkinje cell dysfunction and reproduces features of spinocerebellar ataxia.	Perkins et al., J. Neurosci., 2010 [182]
				Plays a role in cortical brain development and cognition, in addition to its function in the cerebellum.	Lise et al., PLoS Genet., 2012 [183]
381921	Taok2	TAO kinase 2	Serine/threonine protein kinase	Involved in ASD and Schizophrenia	Baltussen et al., Prog. Neuropsychopharmacol. Biol. Psychiatry, 2018 (review) [184]	Darnell et al., Cell, 2011 [288]			Udagawa et al., Nat. Med., 2013 [332]	Kim et al., EMBO J., 2007 [354]
				Phosphorylates septin7 to mediates PSD95 stability and dendritic spine maturation	Yadav et al., Neuron, 2017 [185]
				A neurodevelopmental disorder risk gene and regulates dendrite growth and synaptic connectivity through RhoA activation.	Richter et al., Mol. Psychiatry, 2019 [186]
				Involved in dendrite formation and susceptibility to ASDs	Chen et al., Front. Cell Neurosci., 2014 (review) [187]
				Essential for basal dendrite morphogenesis	de Anda et al., Nat. Neurosci., 2012 [188]
242409	Tmem8b	transmembrane protein 8B	A regulator of the EGFR pathway	UNKNOWN		Darnell et al., Cell, 2011 [288]
69769	Tnfaip8l2	tumor necrosis factor, alpha-induced protein 8-like 2	A negative regulator of innate and adaptive immunity	UNKNOWN			Nakayama et al., eLife, 2017 [16]
212999	Tnpo2	transportin 2 (importin 3, karyopherin beta 2b)	Nclear protein import as nuclear transport receptor	UNKNOWN		Darnell et al., Cell, 2011 [288]			Udagawa et al., Nat. Med., 2013 [332]
22070	Tpt1	tumor protein, translationally-controlled 1	A regulator of cellular growth and proliferation. A calcium binding protein that stabilizes microtubules.	Involved in retinal axon development through regulating mitochondrial homeostasis	Roque et al., Development, 2016 [189]
68926	Ubap2	ubiquitin-associated protein 2	Function in the ubiquitination pathway	UNKNOWN
22192	Ube2m	ubiquitin-conjugating enzyme E2M	Accepts the ubiquitin-like protein NEDD and catalyzes its covalent attachment to other proteins. Ube2m is also known as UBC12.	Expression of ubiquitin-proteasome protein degradation system genes including Ube2m is reduced in MPTP-induced mice models of early stages of Parkinson's disease.	Filatova et al., Dokl. Biochem. Biophys., 2014 [190]					Sugimoto et al., Nature, 2015 [353]
				Inhibition of UBC12-mediated neddylation impairs spine development, destabilizes synapses and deteriorates cognition.	Vogl et al., Nat. Neurosci., 2015 [191]
22353	Vip	vasoactive intestinal polypeptide	A neuropeptide of the glucagon/secretin superfamily, Vasodilation, Acts as an antimicrobial peptide	Inhibits neurodegeneration	Deng and Jin, Neurol. Res., 2017 (review) [192]
				Plays a role in circadian rhythms and hormone secretion in the brain. The transmitter of a number of non-cholinergic, non-adrenergic autonomic events in the peripheral nervous system.	Fahrenkrug, Pharmacol. Toxicol., 1993 (review) [193]
				Involved in neurodevelopment	Hill, Curr. Pharm. Des., 2007 (review) [194]
72404	Wdr44	WD repeat domain 44	Downstream effector for RAB11, May play a role in endosome recycling	UNKNOWN						Lucas et al., Proc. Natl. Acad. Sci. U.S.A., 2018 [352]
