# Supplementary material for: Cataloguing and Selection of mRNAs Localized to Dendrites in Neurons and Regulated by RNA-Binding Proteins in RNA Granules
Source: Biomolecules. 2020 Jan 22;10(2):167. doi: 10.3390/biom10020167 (PMC7072219; doi:10.3390/biom10020167)
Supplement: Supplementary file 1 [file biomolecules-10-00167-s001.zip › SupplementaryTable S2a-e.xlsx]

## Sheet: Table 2a
Supplementary Table S2a. FMRP target mRNAs
Cell type / Analysis type	Gene Symbol1 (Mus musculus, otherwise indicated)	Target mRNA1 (Gene Name)	Reference	Direct binding	Association	Localization	Translation / protein expression		mRNA expression / stability
Brain / Neuron / Synapse	App	APP	Lee et al., Nat. Struct. Mol. Biol., 2010 [244]		IP wiith FMRP (human neuroblastoma BE2-M17 cells)		↑ Translation in FMRP knockdown cells
	Bc1	BC1 (ncRNA)	Zalfa et al., Cell, 2003 [245]	Direct binding
	Bc1	BC1 (ncRNA)	Zalfa et al., J. Biol. Chem., 2005 [246]	Direct binding through the N terminus of FMRP (in vitro)
	BCYRN1 (Homo sapiens BC1 analog)	BC200 (ncRNA)
	BC1	BC1 (ncRNA)	Iacoangeli et al., Proc. Natl. Acad. Sci. U.S.A., 2008 [247]		Arguments against the interaction of BC1 mRNA with FMRP
	Bdnf	BDNF	Louhivuori et al., Neurobiol. Dis., 2011 [248]			↑ dendritic localization in cortex and hippocampus of Fmr1 KO mice and Fmr1 knckdown cultured hippocampal neurons (in situ hybridization)
	Cacna1e	Cav2.3	Gray et al., J. Neurosci., 2019 [249]		IP with FMRP (HEK293 cells, mouse brain synaptoneurosomes)		↑ Translation at basal state in Fmr1 KO mouse hippocampus / No increase by DHPG stimulation in Fmr1 KO mouse hippocampal neurons and synaptosomes
	Camk2a	CaMK2a	Sudhakaran et al., Proc. Natl. Acad. Sci. U.S.A., 2014 [250]		IP with FMRP (Drosophira head)
	Camk2a	CaMK2a	Kao et al., Proc. Natl. Acad. Sci. U.S.A., 2010 [251]			Group I mGluR-stimulated spine localization of mRNA ↓ in Fmr1 KO neurons	↓ translation in response to group I mGluR stimulation in Fmr1 KO neurons
	Camk2a	Camk2a	Daroles et al., Biol.Psychiatry, 2016 [252]				Learning-induced translational increase is FMRP-dependent (adult born neuron dendrite)
	Camk2a	Camk2a	Dictenberg et al., Dev.Cell, 2008 [253]		FMRP mediates association of the mRNAs with kinesin	Stimulation-induced dendritic transport of the mRNAs is dependent on FMRP
	Dlgap4	SAPAP4
	Gabrd	GABAAR-δ
	Map1b	Map1b
	Rgs5	RGS5
	Camk2a	CaMK2a	Muddashetty, J. Neurosci., 2007 [254]		IP with FMRP in synaptoneurosomes		Polysome association of mRNAs ↑ at basal state in Fmr1 KO synaptosomes / No increase in translation by DHPG stimulation in Fmr1 KO synaptosomes
	Dlg4	Dlg4
	Gria1	GluR1
	Gria2	GluR2
	Cfl1	Cofilin1	Feuge et al., Cereb. Cortex, 2019 [255]		IP with FMRP from the hippocampus	↓ Activity-dependent mRNA localization to dendrites in Fmr1 KO neuron	↓ Activity-dependent local tranaslation in Fmr1 KO neuron
	chic (Drosophila melanogaster)	chic	Estes et al., Mol.Cell.Neurosci., 2008 [256]		Colocalization in primary cultured neurons (Drosophila neuron)	Decreased directional movement of mRNA granules in FMRP mutant neurons / Decreased mobile fraction of mRNAs in FMRP mutant neurons
	Ing5 (Drosophila melanogaster)	CG9293 (Drosophila melanogaster)
	Ctnnb1	β-catenin (Ctnnb1)	Akins et al., Hum. Mol. Genet., 2017 [257]		Frajile X granule (FXG) component in axons (mouse brain)
	Map1b	Map1b
	Ncam1	Ncam1
	Omp	OMP
	Fmr1	Fmr1	Brown et al., J. Biol. Chem., 1998 [259]	Direct binding to fmr1 3'UTR
	Fmr1	Fmr1	Antar et al., J. Neurosci., 2004 [260]		Colocalization in granules (Cultured hippocampal neurons, dendrite)
	Gabra2	GABAA α2	Sabanov et al., Neuropharmacology., 2017 [261]						↓ mRNA expression in Fmr1 KO mice (cortex)
	Gabrb1	GABAA β1
	Gabrd	GABAA δ
	Grk4	GRK4	Maurin et al., Nucleic Acids Res., 2015 [262]	Direct binding to FMRP RGG-box			↑ expression in Fmr1 null mouse cerebellum
	Kcnc1	Kv3.1b	Strumbos et al., J. Neurosci., 2010 [263]		IP with FMRP in brainstem-enriched synaptosome
	Kcnd2	Kv4.2	Gross et al., J. Neurosci., 2011 [264]				mRNA ↓ in polysomes (translation) in cortical synaptic fractions of Fmr1 KO mice / protein level↓(Fmr1 KO hippocampal dendrites)
	Map1b	Map1b	Lu et al., Proc. Natl. Acad. Sci. U.S.A., 2004 [266]		IP with FMRP (mouse neonatal brain)		↑ Translation in Fmr1 KO neurons (sucrose density gradient of primary cultured neurons)
	Map1b	Map1b	Wei et al., Neurosci. Bull., 2007 [267]				↓ protein expression in Fmr1 KO brain		↓ mRNA expression in Fmr1 KO brain
	Mmp9	MMP-9	Janusz et al., J. Neurosci., 2013 [268]		IP with FMRP in mouse synaptosome / Colocalization in dendrites		↑ Translation at basal state in Fmr1 KO mouse synaptosome / No increase by DHPG stimulation in Fmr1 KO mouse synaptosome
	Neurod1	NeuroD1	Jeon et al., Cell Mol.Neurobiol., 2014 [269]		IP with FMRP (primary neuronal progenitor cell derived from cerebral cortex)		↑ Protein expression in FMRP knockdown neurons / ↓ Protein expression in FMRP overexpressing neurons
	Nlgn1	Nlgn1	Chmielewska et al., Mol.Neurobiol., 2019 [270]		synaptosome IP/ Colocalization in culture		↑ Translation at basal state in Fmr1 KO mouse synaptosome / No increase by NMDAR stimulation in Fmr1 KO mouse synaptosome
	Nlgn2	Nlgn2
	Nlgn3	Nlgn3
	Nos1	NOS1	Kwan et al., Cell, 2012 [271]		IP with FMRP (human fetal neocortex) / Binding to G quartet-containing sequences (mRNA pull-down)		↓ protein expression in Human FXS neocortex / Human specific, mouse NOS1 protein expression is not regulated by FMRP
	Nxf1	Nxf1	Zhang et al., Proc. Natl. Acad. Sci. U.S.A., 2007 [272]		IP with FMRP in N2a cells
	Rac1	Rac1	Majumder et al., Acta. Neuropathol., 2016 [274]				↑ Translation in FMRP and TDP-43 knockdown hippocapal neurons
	Rgs4	Rgs4	Tervonen et al., Mol.Brain.Res., 2005 [275]						↓ mRNA expression in Fmr1 KO mice (Cerebral cortex, hippocampal CA1)
	Sod1	Sod1	Bechara et al., PLoS Biol., 2009 [276]	Direct binding to SoSLIP stem-loop structure			↓ protein expression in Fmr1 KO cells, brain, and embryos
	Syngap1	Syngap1	Paul et al., Front. Mol. Neurosci., 2019 [277]		IP with FMRP (Mouse hippocampus)		↑ protein expression in Fmr1 knockdown Hela cells
Gria	Grm5	mGluR5	Higashimori et al.,Hum. Mol. Genet., 2013 [278]		IP with FMRP (Cultured astrocyte)		↓ protein expression in Fmr1 KO astrocyte
	Slc1a2	GLT1							↓ mRNA expression in Fmr1 KO astrocyte
Oligodendroglia	Mbp	MBP	Wang et al., Hum. Mol. Genet., 2004 [279]	Direct binding to Mbp 3'UTR	IP with FMRP (brain)		↓ protein expression in fMRP-overexpressing cells (C6 oligodendrocyte cell line)
Other cell types / In vitro	Actb	β-actin	Rackham and Brown, EMBOJ., 2004 [280]		IP (Cos7 cells), association with zipcode-containing mRNA
	Fmr1	Fmr1			IP (Cos7 cells), association with 3'UTR
	ASCL1	hASH1	Fähling et al., J. Biol. Chem., 2009 [281]	Direct binding, UV-cross linking (in-vitro)			↑ association with polysome fraction by FMRP overexpression / ↓ protein expression by FMR1 knockdown (HEK293 cells)
	Cyfip1	CYFIP1	Hoeffer et al., Genes Brain Behav., 2012 [282]						↓ mRNA (blood of patients with FXS)
	Cyfip2	CYFIP2					protein expression ↑ (lysates from lymphocytes in patients with FXS)
	Eef1a1	EF-1A	Sung et al., J. Biol. Chem., 2003 [283]	Direct binding	IP with FMRP (PC12 cells)		↓ protein expression by FMRP overexpression (PC12, COS-7 cells) / ↑ protein expression in Fragile X patients (lymphoblastoid cell)
	Mbp	MBP	Li et al., Nucleic Acids Res., 2001 [284]	Direct binding
	Pth	PTH					FMRP inhibits translation of PTH in rabbit reticulocyte lysate
	Ppp2cb	pp2Ac	Castets et al., Hum. Mol. Genet., 2005 [285]	Direct binding, Gel shift assay			↑ protein expression in Fmr1 KO fibroblasts
Comprehensive analysis2		*	Chen et al., Neuroscience, 2003 [286]		cDNA-SELEX, Human FMRP targets (brain), U rich sequences were identified
		*	Ascano et al., Nature, 2012 [287]		PAR-CLIP (HEK293 cells) / RIP-chip (HEK293 cells)
		*	Darnell et al., Cell, 2011 [288]		HITS-CLIP-RNA-seq (mouse brain polyribosomes)
		*	Maurin et al., Nucleic Asids Res., 2018 [273]		HITS-CLIP during early developpent mouse brain (hippocampus, cortex, cerebellum), CTGKA motif
	Pde2a	Pde2a (Prominent target)					↑ Protein level in Fmr1 KO cortical synapse
		*	Miyashiro et al., Neuron, 2003 [258]		antibody-positioned-RNA amplifiacation (APRA)
	Dag1	DAG1				mRNA localization to dendrites is decreased in Fmr1 KO mouse hippocampus
	Rgs5	RGS5
		*	Brown et al., Cell, 2001 [289]		Microarray, mRNAs associated with the Fmrp-mRNP in mouse brain		mRNAs changed in the FXS polyribosome fraction
		*	Ceolin et al., Front. Mol. Neurosci., 2017 [265]				Ribo Tag, RNA-seq, WT vs Fmr1 KO mice, CA1 pyramidal neuron
	Klk8	Klk8						↓ Protein expression in Fmr1 KO mice
		*	Das Sharma et al., Cell Rep., 2019 [290]				Ribosome profiling, WT vs Fmr1 KO juvenile mice brain
		*	Liu et al., Proc. Natl. Acad. Sci. U.S.A., 2018 [291]				Ribosome profiling, WT vs Fmr1 KO adult neural stem cells
		*	Xu et al., PLoS One., 2012 [292]						Microarray, mRNA expression changes in dfmr mutant fly
		*	Bittel et al., Genet. Med., 2007 [293]						Microarray, transcriptome changes in lymphoblastoid cell lines derived from males with fragile X syndrome and healthy comparison males
Structure / Sequence	Grin2b	NR2B	Stefanovic et al., Mol. Biosyst., 2015 [294]	interaction with G quadruplex in 3'UTR of NR2B mRNA
	Map1b	Map1b	Menon et al., RNA, 2008 [295]	Map1B G quartet and FMRP RGG box
	Sema3f	Semaphorin3F	Menon and Mihailescu, Nucreic Acids Res., 2007 [296]	interaction with G quadruplex in Sema3f mRNA
	Shank1	Shank1	Zhang et al., RNA Biol., 2014 [297]	interaction with G quadruplex in 3'UTR of Shank1 mRNA
	Smndc1	SMNDC1	McAninch et al., Mol. Biosyst., 2017 [298]	interaction with G quadruplex in 5'UTR of SMDC1 mRNA
		G Quartet mRNA	Darnell et al., Cell, 2001 [299]	In vitro RNA selection (SELEX), FMRP RGG box
		G Quartet mRNA	Ramos et al., RNA, 2003 [300]	Structural analysis using NMR, FMRP RGG box
		G quadruplex (Darnel, Brown, Ascano databases)	Suhl et al., Hum.Mol.Genet., 2014 [301]	GACR and WGGA motifs are enriched in the databases
		G quadruplex RNA by a β-turn in the RGG motif of FMRP	Vasilyev et al., Proc. Natl. Acad. Sci. U.S.A., 2015 [302]	Crystal structure
		via purine quartet motif	Schaeffer et al., EMBO J., 2001 [303]	Biding competition experiments etc.
		m6A-marked mRNA	Zhang et al., Hum. Mol. Genet., 2018 [304]						FMRP maintains the stability of m6A-marked mRNA
1“Target mRNA (Gene Name)” indicates the gene name shown in the references. “Gene Symbol” indicates the official gene symbol in Mus musculus. 2Because the comprehensive analyses identified a large number of target mRNAs, the identified mRNAs are not concretely listed but indicated by asterisks (*). However, some comprehensive studies analyzed particular mRNAs more specifically. In such cases, tho…

## Sheet: Table 2b
Supplementary Table S2b. RNG105/Caprin1 target mRNAs
Cell type / Analysis type	Gene Symbol1 (Mus musculus, otherwise indicated)	Target mRNA1 (Gene Name)	Reference	Direct binding	Association	Localization	Translation / protein expression	mRNA expression / stability
Brain / Neuron / Synapse	Bdnf	BDNF	Shiina et al., J. Neurosci., 2005 [339]		IP (Rat hippocampus)
	Camk2a	CaMK2a
	Creb1	CREB
	Map2	MAP2
	Ntrk2	TrkB
Other cell types / In vitro	Ccnd2	cyclin D2	Solomon et al., Mol. Cell Biol., 2007 [340]		IP (293T cell)
	Myc	c-Myc
Comprehensive analysis2		*	Shiina et al., J. Neurosci., 2010 [221]		Microarray, IP (mouse cerebral cortex) / Colocalization in cultured neuron	↓ Dendritic localization of RNG105-bound mRNA in RNG105 KO neurons
		*	Nakayama et al., eLife, 2017 [16]			RNA-seq, changes in the dendritic localization of mRNAs in RNG105 cKO hippocampus
Structure / Sequence		GGACU > GGm6ACU	Arguello et al., J. Am. Chem. Soc., 2017 [341]		m6A disrupts RNA binding by Caprin1, Photo-coross-linking reactions (HeLa cell, HEK293T cell)
		A-rich	Friedersdorf and Keene, Genome Biol., 2014 [342]		PAR-CLIP (HEK293T cell)
1“Target mRNA (Gene Name)” indicates the gene name shown in the references. “Gene Symbol” indicates the official gene symbol in Mus musculus. 2Because the comprehensive analyses identified a large number of target mRNAs, the identified mRNAs are not concretely listed but indicated by asterisks (*). However, some comprehensive studies analyzed particular mRNAs more specifically. In such cases, tho…

## Sheet: Table 2c
Supplementary Table S2c. G3BP target mRNAs
Cell type / Analysis type	Gene Symbol1 (Mus musculus, otherwise indicated)	Target mRNA1 (Gene Name)	Reference	Direct binding	Association	Localization	Translation / protein expression	mRNA expression / stability
Brain / Neuron / Synapse	Kpnb1	Impbeta1	Sahoo et al., Nat. Commun., 2018 [362]		Colocalization with axonal G3BP1 granules (DRG neuron)
	Nrn1	Nrn1
	Mapt	tau	Atlas et al., J. Neurochem., 2004 [363]		IP (P19 neuronal cells)
Other cell types / In vitro	Atp5b	β-F1-ATPase	Ortega et al., J. Cell Sci., 2010 [364]		Binding to 3'UTR, IP (HEK293T cells) / In-vivo RNA-bridged TriFC assay (C4 and NRK cells)		↓ Translation by G3BP (HEK293T cells / in vitro system)
	Arl2bp	BART	Taniuchi et al., Cancer Res., 2011 [365]		IP (S2-013 cell)			BART 3'UTR is cleaved by G3BP
	Gnb1l	FKSG1
	Igsf3	IGSF3
	Npffr2	NPGPR
	Wbp4	WBP4
	Ctnnb1	Ctnnb1	Bikkavilli and Malbon, J. Cell Sci., 2011 [366]	Binding to 3'UTR, Northwestern	IP (F9 cells) / Arginine methylation of G3BP1 impairs the binding to Ctnnb1 mRNA
	Cdk7	Cdk7	Lypowy et al., J. Biol. Chem., 2005 [367]		IP (Cardiac myocytes)
	Myc	c-myc	Gallouzi et al. Mol. Cell Biol., 1998 [368]					G3BP phosphorylation-dependent RNase activity for c-myc 3'UTR
	Pmp22	PMP22	Winslow et al., Mol. Cancer., 2013 [369]					↑ mRNA level in G3BP1-knockdown cells (breast cancer cell lines)
Comprehensive analysis2		*	Zekri et al., Mol. Cell Biol., 2005 [370]					Microarray in WT vs G3BP KO mouse embryonic fibroblasts
	Gas5	GAS5			IP (mouse embryonic fibroblasts, MEF)			Cleaved by G3BP / ↑ mRNA abundance in G3BP KO cells
	Igf2	IGF-II
	Ahr	AHR	Taniuchi et al., Mol. Cancer Res., 2011 [371]		Microarray in G3BP-N-expressing clone vs mock clone (G3BP-N has dominant negative effect on G3BP-mRNA binding)			↑ mRNA expression by overexpression of dominant negative G3BP (N-terminal G3BP)
	Chit1	CHIT1
	Clu	CLU
	Crp	CRP
	Dnajb5	HSC40
	Hpx	HPX
	Icosl	ICOSLG
	Il1f6	IL-1H1
	Lbp	LBP
	MT2A (Homo sapiens)	MT2A
	Reep2	REEP2
	Serpine1	PAI1
	Terc	TR
	Ybx1	NSEP1
	Apoe	APOE						↓ mRNA expression by overexpression of dominant negative G3BP (N-terminal G3BP)
	Ckb	CKB
	H1f10	H1FX
	Hspg2	HSPG2
	Lgals1	LGALS1
	Mfge8	MFGE8
Structure / Sequence2		*	Tourrière et al., Mol. Cell Biol., 2001 [372]		SELEX, consensus site: ACCCA(U/C)(A/C)(C/G)G(C/A)AG
	Myc	c-myc						G3BP1 phosphorylation-dependent cleavage of the 3'UTR of c-myc
1“Target mRNA (Gene Name)” indicates the gene name shown in the references. “Gene Symbol” indicates the official gene symbol in Mus musculus. 2Because the comprehensive analyses identified a large number of target mRNAs, the identified mRNAs are not concretely listed but indicated by asterisks (*). However, some comprehensive studies analyzed particular mRNAs more specifically. In such cases, tho…

## Sheet: Table 2d
Supplementary Table S2d. CPEB1 target mRNAs
Cell type / Analysis type	Gene Symbol1 (Mus musculus, otherwise indicated)	Target mRNA1 (Gene Name)	Reference	Direct binding	Association	Localization	Translation / protein expression	mRNA expression / stability
Brain / Neuron / Synapse	Baiap2	IRSp53	McEvoy et al., J. Neurosci., 2007 [305]		IP (cerebellum)		Motor learning-induced increase in protrein expression is canceled by non-phosphorylatable CPEB1 expression
	Bdnf	BDNF	Oe and Yoneda, FEBS Lett., 2010 [306]		biotinilated RNA pull-down (hippocampal neuron)
	Ccnb1	Cyclin B1	Kim et al., J. Neurosci., 2011 [307]		IP (centrosomal fraction of rat primary astrocytes)		↑ protein expression in CPEB1 knockdown astrocyte
	Ctnnb1	β-catenin	Kundel et al., J. Neurosci., 2009 [308]		IP (rat brain)		NT3-induced increase in protrein expression at growth cone is canceled by dominant negative CPEB1 (CPE sequence-binding domain) expression
	Dscam	DSCAM	Alves-Sampaio et al. J. Neurosci., 2010 [309]		IP (mouse hippocampus)
	Fabp7	Fabp7	Gerstner et al., J. Neurosci., 2012 [310]		IP (primary mouse astrocyte extracts)
	Jun	c-Jun	Zearfoss et al., J. Neurosci., 2008 [311]		IP (mouse hippocampus)		↓ protein expression in the hippocampus of CPEB1 KO mouse
	LOC100533375 (Aplysia californica)	syntaxin	Liu et al., J. Neurosci., 2006 [312]	3'UTR of syntaxin mRNA (Aplysia) contains CPEB binding sites.		5-HT-induced accumulation of mRNA at the axon hillock is blocked by CPEB knockdown
	Mtdh	MTDH/AEG-1	Kochanek and Wells, Mol. Cancer Res., 2013 [313]		IP (rat glioblastoma cell line CNS-1)		↓ protrein expression in dominantnegative (phospholylation deficient) CPEB1 transfected-cells (CNS-1, U87)
Other cell types / In vitro	Bub3	BUB3	Bava et al., Nature, 2013 [314]				CPEB1 regulates the alternative 3'UTR formation
	Ccnb1	CyclinB1	Nishimura et al., Anim. Sci. J., 2010 [315]				↑ protein expression by CPEB1 overexpression / ↓ protein expression by dominant negative (unphospjorylatable) CPEB1 expression (porcine oocytes)
	Ccnb2	CyclinB2
	Ccnb1	Ccnb1	Han et al., Sci. Rep., 2017 [316]		IP (Xenopus oocytes)		Translational activation during meiotic reentry is decreased by CPEB1 knockdown (Xenopus oocyte)
	Mos	Mos
	Ccnb2	Ccnb2
	Ccnb1	CcnB1	Sousa Martins et al., J. Cell Sci., 2016 [317]		IP (mouse oocytes)		↓ ribosome recruitment to the mRNAs during oocyte maturation in CPEB1 knockdown mice (Ribo Tag RIP) / ↓ translation of Tex19.1 mRNA by CPE element mutation
	Tex19.1	Tex19.1
	Dazl	Dazl
	Cdh1	Cdh1	Nagaoka et al., Oncogene. 2016 [318]				↓ protein expression by CPEB1 knockdown (NMuMG cells)
	Cdh2	Cdh2					↑ protein expression by CPEB1 knockdown (NMuMG cells)
	Mmp9	MMP9			IP (NMuMG cells)		↑ MMP9 mRNA polyA tail lengthening and prtein expression by CPEB knockdown (NMuMG cells)
	Cdkn1b	p27 (Kip1)	Galardi et al., Sci. Rep., 2016 [319]	Direct interaction with 3'UTR of p27 (T98G cells, luciferase reporter translation assay)	IP (T98G cells)		PolyA tail elongation and translation are enhanced by CPEB1
	Ctnnb1	β-catenin	Jones et al., Glia., 2008 [320]		IP (astrocyte culture) / Colocalization to the leading edge (astrocyte culture)	Localization of b-catenin protein to the leading edge is inhibited by the expression of CPEB1 RNA-binding domain
	Dnmt1	Dnmt1	Rutledge et al., PLoS One., 2014 [321]				↓ protein level by CPEB1 knockdown (HeLa cells)
	Hif1a	HIF-1α	Hägele et al., Biochem. J., 2009 [322]	filter-binding assay, 3'UTR binding			Insulin-dependent increase of protein levels in hypoxia is prevented by CPEB1 knockdown (SK-N-MC cells)
	Mmp14	MMP14	Caldeira et al., Gut., 2012 [323]					↓ mRNA expression by CPEB1 overexpression (KATOIII human gastric cells)
	Vegfa	VEGFA
	Mcu	MCU	Takahashi et al., Br. J. Anaesth., 2019 [324]		IP (B35 cells)		↓ protein expression by CPEB1 knock down in spinal cord dorsal horn
	Sirt1	SIRT1	Xu et al., Cell Death Dis., 2018 [325]		IP (hepatocellular carcinoma cell lines)		PolyA tail length and translation are decreased by CPEB1
	Slc2a1	GLUT1	Shin et al., Nucleic Acids Res. 2017 [326]		IP (U87MG cells)		↓ protein expression by CPEB1 knockdown
	Trp53	P53
	Sycp1	SCP1	Tay and Richter, Dev. Cell., 2001 [327]		UV crosslinking (Xenopus oocyte extract) / IP (mouse testis)		↓ polysome binding and protein expression by CPEB1 KO in testis
	Sycp3	SCP3
	Twist1	Twist1	Nairismägi et al., Oncogene, 2012 [328]		IP (HeLa cells)		↑ protein expression in CPEB1 knockdown (MCF-10A cells)
Comprehensive analysis2		*	Yin et al., Oncotarget., 2014 [329]		Ribonomic identification (293T cells)
	Hes1	HES1					↑ protein expression by CPEB1 knockdown (Glioma Stem Cells)
	Sirt1	SIRT1
		*	Alexandrov et al., PLoS Genet., 2012 [330]				Microarray of polysome fractions, WT vs CPEB KO mouse MEFs
	Pten	PTEN			IP (HepG2 cells)		↑ Translation by CPEB knockdown (HepG2 cells)
	Stat3	Stat3
		*	Zhang et al., Cell Death Differ., 2010 [331]	CPEB1 and Parafibromin dually-regulated genes list (CPEB1 target identified from the human genomic detabase based on the presence of a potential CPE consensus sequence in the 3'UTR, Data not shown)
		*	Udagawa et al., Nat. Med., 2013 [332]	CPE hit (potential targets for CPEB1) Bioinformatic identification
Structure / Sequence		UUUUAU	Charlesworth et al., Wiley Interdiscip. Rev. RNA., 2013 (review) [333]	Binding site (strong)
		UUUUAAU
		UUUUACU		Binding site (weak)
		UUUUAAGU
		UUUCAU
		T-rich CPE sequence moif (TTTTAT > TTTTGT)	Stepien et al., Proc. Natl. Acad. Sci. U S A., 2016 [334]	CLIP (Drosophila S2 cell), A in the fifth position is more enriched than G
1“Target mRNA (Gene Name)” indicates the gene name shown in the references. “Gene Symbol” indicates the official gene symbol in Mus musculus. 2Because the comprehensive analyses identified a large number of target mRNAs, the identified mRNAs are not concretely listed but indicated by asterisks (*). However, some comprehensive studies analyzed particular mRNAs more specifically. In such cases, tho…

## Sheet: Table 2e
Supplementary Table S2e. Staufen, Stau1 and Stau2 target mRNAs
Cell type / Analysis type	Gene Symbol1 (Mus musculus, otherwise indicated)	Target mRNA1 (Gene Name)	Reference	Direct binding	Association	Localization	Translation / protein expression	mRNA expression / stability
Brain / Neuron / Synapse	LOC100533375 (Aplysia californica)	syntaxin	Liu et al., J. Neurosci., 2006 [312]	3'UTR of syntaxin mRNA (Aplysia) contains Staufen binding site	IP (Pleural and pedal ganglia of Aplysia) / Colocalization (Aplysia sensory neurons)	Polar distribution of mRNA is dispersed by staufen knockdown
	Map1b	MAP1b	Lebeau et al., Learn. Mem., 2011 [230]			↓ Dendritic localization of mRNA in Stau2 knockdown neurons	Stau2 knockdown reduces Map1b protein expression in dendrites
Other cell types / In vitro	Arf1	Arf1	Kim et al., Cell, 2005 [344]		IP, 3'UTR is bound by stau1 (293 cells)			↑ Half-life of mRNA by Stau1 knockdown (L cells)
	bcd (Drosophila melanogaster)	bicoid	Ferrandon et al., Cell, 1994 [345]		Colocalization to particles via 3'UTR (Drosophila embryo)
	osk (Drosophila melanogaster)	oskar			Colocalization to particles (Drosophila embryo)
	cora (Drosophila melanogaster)	cora	Gardiol and St Johnston, Dev. Biol., 2014 [346]			↓ mRNA localization to neuromuscular junction by Staufen KO (Drosophila)
	gdf1.S (Xenopus laevis)	Vg1	Roussis et al., PLoS One, 2016 [347]		RNA whole-mount in situ hybridisation proximity ligation assay (rISH-PLA, Xenopus oocyte)
	Pax3	PAX3	Gong et al., Genes Dev., 2009 [348]					↑ mRNA level by Stau1 knockdown (HeLa cells)
	pros (Drosophila melanogaster)	prospero	Broadus et al., Nature, 1998 [349]			Loss of stau reduces asymmetric localization of pros RNA during mitosis (Drosophila neuroblasts)
	pros (Drosophila melanogaster)	prospero	Li et al., Cell, 1997 [350]	3'UTR of pros mRNA binds to stau (GST-stau and 32P-labeled RNA probe)		Loss of stau reduces asymmetric localization of pros RNA during mitosis (Drosophila neuroblasts)
	Rgs4	Rgs4	Heber et al., Nat. Commun., 2019 [351]	3'UTR binds to dsRBD of Stau2 (Electrophoretic mobility shift assay (EMSA) / NMR / surface plasmon resonance (SPR))
Comprehensive analysis2		*	Lucas et al., Proc. Natl. Acad. Sci. U.S.A., 2018 [352]					RNA-seq, genes upregulated upon knockdown of Stau1 (human and mouse myoblast)
	Pdk1	PDK1						↑ mRNA level by Stau1 knockdown (human and mouse myoblast)
		*	Sugimoto et al., Nature, 2015 [353]		hiCLIP (Flp-In T-REx 293 cells expressing Flag-Stau1)
	Xbp1	XBP1
		*	Kim et al., EMBO J., 2007 [354]					Microarray, Stau1 knockdown vs. control HeLa-cells
	Il7r	IL7R			IP, association via 3'UTR (Cos cells)			↑ mRNA levels by Stau1 knockdown (HeLa cells)
	Jun	c-JUN
	Serpine1	SERPINE1
	Gap43	GAP43
		*	Heraud-Farlow et al., Cell Rep., 2013 [355]		Microarray, Stau2 IP from purified RNPs (rat brain)
	Actg1	γ-actin
	Calm3	Calm3
	Comt	Comt
	Gna11	Gna11
	Nnat	Nnat
	Rgs2	Rgs2
	Sacm1l	Sacm1l
	Selenop	Sepp1
	Stx1a	Stx1a
	Cplx1	Cplx1						↓ mRNA levels by Stau2 knockdown (rat neurons)
	Ppp2r1b	Ppp2r1b
	Rgs4	Rgs4
	Ppp2r5b	Ppp2r5b
	Ago1	Ago1						↑ mRNA levels by Stau2 knockdown (rat neurons)
	Bicd2	Bicd2
	Dicer1	Dicer1
	Uhmk1	Uhmk1
		*	Laver et al., Nucleic Acids Res., 2013 [356]		RIP-Chip (Drosophila embryos)
		*	LeGendre et al., J. Biol. Chem., 2013 [357]		RIP-Chip (C.elegans)
		*	de Lucas et al., Nucleic Acids Res., 2014 [358]		Affinity purification of human Stau1 complexes (HEK293T cells), RNA-seq
		*	Furic et al., RNA, 2008 [359]		Microarray, IP of Stau1- and Stau2-associated mRNAs (HEK293T cells)
		*	Sharangdhar et al., EMBO Rep., 2017 [360]		iCLIP (mouse embryonic brain)
	Calm3	Calm3				Calm3 mRNA is colocalized with Stau2 in primary hippocampal neurons. Stau2 regulates dendritic localization of Calm3 mRNA in hippocampal neurons.
1“Target mRNA (Gene Name)” indicates the gene name shown in the references. “Gene Symbol” indicates the official gene symbol in Mus musculus. 2Because the comprehensive analyses identified a large number of target mRNAs, the identified mRNAs are not concretely listed but indicated by asterisks (*). However, some comprehensive studies analyzed particular mRNAs more specifically. In such cases, tho…
